# Supplementary material for: Cryobiopsy as a Salvage Technique Following Negative Flexible Forceps Biopsy of the Pleura Under Rapid On-Site Evaluation Guidance: A Prospective Study
Source: Can Respir J. 2025 Aug 12;2025:6641774. doi: 10.1155/carj/6641774 (PMC12364598; doi:10.1155/carj/6641774)
Supplement: Supporting Information — Additional supporting information can be found online in the Supporting Information section. [file 6641774.f1.xlsx]

## Sheet: CB
Age	Gender	LDH	Glu	protein	ADA	side of effusion	Size of effusion	chest pain	bleeding for CB	bleeding for FFB	ROSE for FFB	diagnosis for CB	diagnosis for FFB	final diagnosis	comorbidity	sample size for CB	sample size for FFB	IHC for CB	IHC for FFB	CGP for CB	CGP for FFB	time for CB	time for FFB	sample NO CB	sample NO FFB
66	Fe	1889.76	0.15	24.2	13.5	R	M	3	1	1	1	urothelial carcinoma of the bladder	NSP	urothelial carcinoma of the bladder		11	3	yes	no			10	25	6	4
53	M	208.18	5.75	51.3	42.3	L	M	3	2	1	1	NSP	NSP	TB(empirical antiTB)	T2DM	14	6	no	no			15	24	6	9
51	M	709	8.28	50.3	6.5	R	S	3	2	1	3	NSP	NSP	LUAD(TBLB)		8	6	no	no			9	32	6	6
31	M	207	1.83	50.3	14.4	L	M	3	1	1	4	NSP	NSP	NSP	CHD	13	4	no	no			14	29	7	5
22	M	80.6	9.75	36.18	8.43	R	M	3	1	1	1	NSP	NSP	NSP	CKD	14	3	no	no			13	30	6	4
61	M	206.6	7.64	36.75	5.68	l	L	3	1	1	1	NSP	LUAD	LUAD		7	3	no	yes		yes	21	36	6	2
64	M	228.5	8.2	29.4	8.2	R	M	3	1	2	1	NSP	NSP	NSP	pneumoconiosis	7	2	no	no			17	40	6	2
64	Fe	352.5	3.35	49.98	6.53	L	M	3	1	1	3	NSP	NSP	LUAD		6	2	no	no			11	33	6	3
64	M	98.9	7.7	22.09	4.76	R	M	3	1	1	3	mesothelioma	NSP	mesothelioma		8	2	yes	no			15	29	8	4
58	M	782.2	5.22	33.11	14.31	L	L	3	1	1	3	mesothelioma	NSP	mesothelioma		7	2	yes	no			13	26	6	6
71	M	305.57	9.9	54.4	10.5	L	M	2	1	1	4	LUSC	LUSC	LUSC	COPD	11	4	yes	yes	yes	no insufficient	9	31	6	6
77	M	240.3	10.92	27.08	6.09	L	M	3	1	1	1	LUSC	LUSC	LUSC	cancer of the rectum	13	3	yes	yes	yes	no insufficient	18	25	6	7
68	M	323.79	4.62	45.2	26.1	l	M	3	1	2	1	LUSC	Inadequate	LUSC	COPD	9	1	yes	no	no insufficient tumor cell		16	30	6	5
45	Fe	1324.1	2.11	50.7	21.22	L	M	3	1	1	1	LUAD	LUAD	LUAD		14	4	yes	yes	yes	yes	15	31	7	7
56	M	210.72	4.91	29.5	6.5	Bil	M	3	1	1	1	LUAD	LUAD	LUAD		13	4	yes	yes	yes	yes	15	39	7	7
69	M	309	5.6	47.66	8.408	L	L	3	1	1	1	LUAD	LUAD	LUAD		12	4	yes	yes	yes	no insufficient	17	35	7	6
67	M	126.9	4.36	51.1	20.9	L	M	2	2	2	1	LUAD	LUAD	LUAD	COPD	11	4	yes	yes	no insufficient tumor cell	no insufficient	14	29	7	6
48	Fe	190.73	8.14	38.6	11.5	Bil	S	3	1	1	4	LUAD	LUAD	LUAD		15	3	yes	yes	yes	yes	14	37	6	8
58	M	351.9	6.97	39.96	10.69	L	L	3	1	1	4	LUAD	LUAD	LUAD	LUAD(rebiopsy)	12	3	yes	yes	yes	no insufficient	19	26	6	7
48	Fe	319.8	9.36	33.27	5.58	Bil	L	3	1	2	4	LUAD	LUAD	LUAD		10	3	yes	yes	yes	yes	16	29	6	6
41	M	287.5	6.17	29.05	5.43	R	L	3	1	1	4	LUAD	LUAD	LUAD		8	3	yes	yes	yes	yes	16	28	6	6
66	Fe	562	12.15	38.9	17.2	R	M	3	1	1	3	LUAD	LUAD	LUAD		8	3	yes	yes	yes	no insufficient	13	34	6	6
64	Fe	240.3	10.92	27.08	6.09	Bil	M	3	1	1	3	LUAD	LUAD	LUAD		7	3	yes	yes	yes	yes	10	31	8	9
69	M	221.8	6.53	44.82	28	Bil	M	3	1	1	1	LUAD	LUAD	LUAD	COPD	6	3	yes	yes	yes	yes	10	30	6	8
57	M	1121.19	8.84	57.3	9.4	L	M	3	1	1	1	LUAD	LUAD	LUAD	COPD	9	2	yes	yes	yes	yes	11	35	7	7
65	M	1021.8	2.75	44.65	9.35	R	S	3	2	1	1	LUAD	NSP	LUAD	COPD	8	2	yes	no	yes		16	28	6	7
57	Fe	160.74	8.12	41.6	6.8	R	L	3	1	1	1	LUAD	NSP crashed	LUAD	T2DM	7	2	yes	no	yes		19	37	6	5
68	Fe	305.57	9.9	54.4	10.5	R	M	3	1	1	3	LUAD	Inadequate	LUAD		7	2	yes	no	yes		20	32	5	3
73	Fe	2118.6	8.72	39.23	8.64	R	M	3	2	1	3	LUAD	Inadequate	LUAD	PTE	9	1	yes	no	yes		25	29	6	3
48	M	288.3	5.21	50.67	10.32	R	M	3	1	1	1	LUAD	Inadequate	LUAD		8	1	yes	no	yes		13	33	6	4
78	M	3652.3	0.15	44.08	45.63	L	M	2	2	2	1	Granulama with Coagulative necrosis	NSP	TB	T2DM	15	3	yes	no			18	35	7	6
56	Fe	210.72	491	29.5	6.5	Bil	S	3	2	1	4	Breast cancer	Breast cancer	Breast cancer		11	4	yes	yes			19	40	7	7
62	Fe	116.16	7.54	40.8	5.6	R	M	3	1	1	4	Breast cancer	NSP	Breast cancer		11	3	yes	no			24	36	7	6
34	Fe	345.45	7.08	35.4	8.3	R	L	3	1	1	1	Breast cancer	Breast cancer	Breast cancer		8	3	yes	yes			11	31	8	5
55	Fe	657.9	6.7	55.13	13.23	Bil	L	3	1	1	1	Breast cancer	Inadequate	Breast cancer		11	2	yes	no			10	28	6	5
55	Fe	378.3	4.72	50.22	36.63	L	M	3	1	1	1	Breast cancer	Breast cancer	Breast cancer		9	2	yes	yes			16	31	7	4
32	Fe	201.8	7.72	44.6	6.73	L	M	1	1	1	3	Breast cancer	Inadequate	Breast cancer	breast cancer	8	2	yes	no			19	26	7	4
